# Supplementary material for: Severe cardiac and skeletal manifestations in DMD-edited microminipigs: an advanced surrogate for Duchenne muscular dystrophy
Source: Commun Biol. 2024 May 3;7:523. doi: 10.1038/s42003-024-06222-5 (PMC11068776; doi:10.1038/s42003-024-06222-5)
Supplement: Supplementary file 4 — Supplementary Data 1 [file 42003_2024_6222_MOESM4_ESM.xlsx]

## Sheet: Figure 4a
		Additional information associated with Figure 4a
		Genotype	Subject	Sex	Date of birth	Age (months)
						0	0.5	1	1.5	2	2.5	3	3.5	4	4.5	5	5.5	6	6.5	7	7.5	8	8.5	9	9.5	10	10.5	11	11.5	12	12.5	13	13.5	14	14.5	15	15.5	16	16.5	17	17.5	18	18.5	19	19.5	20	20.5	21	21.5
		DMD	F2-03	male	2019-01-10	0.33	1.14	2.07	2.92	3.48	3.96	4.75	5.27	5.95	7	7.76	8.89	9.94	10.9	12.3	13.3	13.8	13.5	14.6	14.4	14	15	15.5	15.5	16.5	17	17.1	17.4	17.8	17.9	18	18.4	18.6	18.3	18.5	18.5	18.5	18.5	17.5			18.5		17.5
		DMD	F3-02	male	2022-05-08	0.39	0.87	1.8	2.86	3.83	4.94	5.66	6.02	6.92			8.45	9.05				12.4				16.1					18.8
		DMD	F3-03	male	2022-05-08	0.29	0.83	1.68	1.75	2.59	3.33	4.16	4.75								11.5	12.2				15.8			17.8		18.7
		DMD	F2-05	male	2020-01-24	0.32	1.5	2.28	2.78	3.05	3.1	3.9	5.07	5.84	6.65	7.51	8.42	9.28
		DMD	F2-13	male	2023-02-11	0.25	0.8	1.56	1.95	2.45	3.08	3.65	4.15	4.61	4.83	5.36	5.94	6.54	7.26	8.09		9.41
		DMD	F2-14	male	2023-02-11	0.33	0.87	1.78	2.53	3.1	3.91	4.4	5.27	5.52	5.82	6.4	7	7.49	8.04	9.09		10.2
		WT	WT-01	male	2019-01-21	0.4	1.53	2.59	3.06	3.73	4.38	5.14	6.13	6.84	7.72	8.25	9.06	10.4	11.4	13.4	14	14.8	15.2	16.2	16.5	17.5	17.9	17.9	18.2	19.3	19.5	19.9	20.4	20.9	21.2	21.8	21.9	22.5		23	23.5					24
		WT	WT-03	male	2022-05-08	0.39	1.14	2.11	3.29	3.98	5.01	5.96	6.65	7.07	7.45	8.03	8.42	9.12	9.89		11.8	12.9	13.6	14.4	15	15			18.3		19.6
		WT	WT-04	female	2022-06-19	0.53	1.08	1.82	2.8	3.68	4.32	4.88			7.52	8	10.5	11	11	13	13	14	14
		WT	WT-02	male	2020-08-14	0.44	1.99	2.77	3.1	4.48	4.68	5.25	5.9	6.55		7.16		8.76	9.32
		WT	WT-05	male	2022-11-23	0.37		2.28	3.7	4.64	5.24	6.02	7.68	8.51	9.11	9.43		9.76
		WT	WT-06	male	2022-11-23	0.4		2.56	4.1	4.96	5.32	5.94	7.4	8.22	8.31	8.51		8.94
		WT	WT-10	female	2022-10-29	0.37	1.25	2.45	3.1	3.9	4.5	5.1	5.95	6.25	6.75	7.25	8.1	9.05
[truncated: 17 more columns]

## Sheet: Figure 4b
		Additional information associated with Figure 4b
		Genotype	Subject	Sex	Date of birth	Date of blood collection	Age (months)	AST (U/L)	ALT (U/L)	GGT (U/L)	CK (U/L)	cTnT (ng/ml)
		DMD	F2-03	male	2019-01-10	2021-06-25	29.9	274	282	31	27859	0.445
		DMD	F3-02	male	2022-05-08	2023-05-24	12.7	711	251	74	67204	0.238
		DMD	F3-03	male	2022-05-08	2023-05-24	12.7	515	284	54	34868	0.149
		DMD	F2-10	male	2022-07-01	2022-08-30	2	618	497	43	71441	0.111
		DMD	F2-13	male	2023-02-11	2023-08-17	6.23333	756	429	40	27588	0.075
		DMD	F2-14	male	2023-02-11	2023-08-17	6.23333	999	566	97	29507	0.097
		WT	WT-01	male	2019-01-21	2021-06-25	29.5333	55	36	74	1988	<0.003
		WT	WT-03	male	2022-05-08	2023-05-24	12.7	29	25	55	591	<0.003
		WT	WT-04	female	2022-06-19	2023-05-24	11.3	130	68	51	5962	0.014
		WT	WT-05	male	2022-11-23	2023-05-31	6.3	37	31	37	1425	<0.003
		WT	WT-06	male	2022-11-23	2023-05-31	6.3	28	35	50	779	<0.003
		WT	WT-09	male	2022-07-01	2022-08-30	2	48	42	43	761	0.007
